# Supplementary material for: Assessing the Relationship Between the Flicker Test and Cognitive Performance
Source: Biology (Basel). 2025 Oct 22;14(11):1469. doi: 10.3390/biology14111469 (PMC12650153; doi:10.3390/biology14111469)
Supplement: Supplementary file 1 [file biology-14-01469-s001.zip]

Archive with 6 entries (4 files):
- biology-3935729-supplementary/
- biology-3935729-supplementary/supplementary materials/
- biology-3935729-supplementary/supplementary materials/data.labels.txt
- biology-3935729-supplementary/supplementary materials/long.data.csv
- biology-3935729-supplementary/supplementary materials/Syntax_24March2025.txt
- biology-3935729-supplementary/supplementary materials/wide.data.csv
