# Supplementary material for: Assessing the Relationship Between the Flicker Test and Cognitive Performance
Source: Biology (Basel). 2025 Oct 22;14(11):1469. doi: 10.3390/biology14111469 (PMC12650153; doi:10.3390/biology14111469)
Supplement: Supplementary file 1 [file biology-14-01469-s001.zip › biology-3935729-supplementary/supplementary materials/data.labels.txt]

ID - ID of participant
study_nr - number of performed study
sex - 1=female, 0=male
age
date - day of examination
time - time of examination
fusion - fusion frequency in Hertz
flicker - flicker frequency in Hertz
average - average frequency in Hertz ((fusion+flicker)/2)
maxCORSIforward - maximum reproduced span in Corsi forward
maxCORSIbackward - maximum reproduced span in Corsi backward
maxDSforward- maximum reproduced span in Digit span forward
maxDSbackward- maximum reproduced span in Digit span backward
simonRTMeanINCONG - mean of reaction time in simon task (incongruent trials)
simonRTmeanCONG - mean of reaction time in simon task (congruent trials)
SimonEffectMEAN - simon effect (reaction time in incongruent trials - reaction time in congruent trials)
flankerMeanCong - mean of reaction time in flanker task (congruent trials)
flankerMeanIncong - mean of reaction time in flanker task (incongruent trials)
FlankerEffectMEAN - flanker effect (reaction time in incongruent trials - reaction time in congruent trials)
