# Supplementary material for: Assessing the Relationship Between the Flicker Test and Cognitive Performance
Source: Biology (Basel). 2025 Oct 22;14(11):1469. doi: 10.3390/biology14111469 (PMC12650153; doi:10.3390/biology14111469)
Supplement: Supplementary file 1 [file biology-14-01469-s001.zip › biology-3935729-supplementary/supplementary materials/long.data.csv]

ID	study_nr	sex	age	date	time	fusion	flicker	average	maxCORSIforward	maxCORSIbackward	maxDSforward	maxDSbackward	simonRTMeanINCONG	simonRTmeanCONG	SimonEffectMEAN	flankerMeanCong	flankerMeanIncong	FlankerEffectMEAN
1	1	1	26	14.paź.23	3:45:00 PM	40.33	36.73	38.53	3	5	6	5	630.160	513.043	-117.120	688.565	736.500	47.935
1	2	1	26	16.lut.24	1:30:00 PM	38.82	38.55	38.44	6	5	7	6	528.583	515.708	-12.880	644.870	650.519	5.649
1	3	1	26	18.lut.24	11:30:00 AM	36.82	40.23	38.53	4	5	7	7	559.292	484.417	-74.870	576.250	615.920	39.670
2	1	1	33	14.paź.23	3:45:00 PM	37.86	36.52	37.19	7	5	7	6	1212.043	1197.190	-14.850	1051.563	1185.941	134.379
2	2	1	33	17.gru.23	10:20:00 AM	33.91	40.12	37.02	7	4	7	5	869.083	888.720	19.640	944.364	920.741	-23.623
2	3	1	33	29.sty.24	6:40:00 PM	35.63	40.32	37.98	7	4	6	6	839.920	820.250	-19.670	763.520	845.833	82.313
3	1	1	29	14.paź.23	5:45:00 PM	40.91	36.44	38.68	7	5	5	6	803.560	592.560	-211.000	707.214	698.429	-8.786
3	2	1	29	17.gru.23	9:20:00 AM	34.71	40.52	37.62	6	#ZERO!	5	6	600.760	543.160	-57.600	686.920	675.304	-11.616
3	3	1	29	11.lut.24	1:00:00 PM	36.93	40.45	38.69	6	7	7	6	597.800	600.160	2.360	626.357	652.571	26.214
4	1	1	21	14.paź.23	5:45:00 PM	39.52	37.89	38.71	6	4	6	5	928.440	921.000	-7.440	612.458	728.000	115.542
4	2	1	21	17.gru.23	9:20:00 AM	32.20	37.68	34.94	6	5	6	6	811.480	768.720	-42.760	659.000	569.429	-89.571
4	3	1	21	01.mar.24	5:00:00 PM	37.57	41.02	39.30	6	6	6	6	778.400	729.042	-49.360	547.696	442.000	-105.696
9	1	1	23	22.lis.23	4:45:00 PM	32.01	39.75	35.88	4	5	7	6	751.174	759.000	7.830	956.640	1263.000	306.360
9	2	1	23	16.sty.24	4:40:00 PM	36.79	37.95	37.37	6	4	7	5	839.560	809.792	-29.770	1166.000	1146.042	-19.958
9	3	1	23	16.lut.24	12:30:00 PM	36.50	38.95	37.73	7	5	6	7	568.880	436.840	-132.040	675.423	826.435	151.012
10	1	1	19	22.lis.23	4:45:00 PM	35.77	37.04	34.91	5	5	6	5	912.957	870.462	-42.490	788.042	825.826	37.784
10	2	1	19	03.mar.24	12:00:00 PM	35.02	36.64	35.83	6	7	5	5	707.654	608.500	-99.150	658.192	711.792	53.599
10	3	1	19	09.mar.24	12:30:00 PM	34.21	35.69	34.95	6	7	5	5	641.087	604.654	-36.430	619.542	651.577	32.035
13	1	0	46	04.gru.23	4:30:00 PM	37.89	36.35	37.12	5	3	5	5	1216.000	1085.600	-130.400	1261.300	1312.643	51.343
13	2	0	46	06.gru.23	6:30:00 PM	37.55	38.01	37.78	5	3	6	5	1196.261	914.846	-281.410	1012.542	1114.565	102.024
13	3	0	46	08.gru.23	2:00:00 PM	37.23	40.14	38.69	5	6	5	5	986.360	972.720	-13.640	1139.391	1109.000	-30.391
14	1	1	41	04.gru.23	4:30:00 PM	40.80	39.64	40.22	6	7	8	7	786.833	723.080	-63.750	824.579	805.813	-18.766
14	2	1	41	06.gru.23	4:00:00 PM	41.11	38.84	39.98	6	5	9	8	592.360	640.800	48.440	603.870	691.208	87.339
14	3	1	41	08.gru.23	12:30:00 PM	41.21	39.30	40.56	7	9	9	8	591.080	563.640	-27.440	618.393	588.550	-29.843
15	1	0	28	04.gru.23	5:20:00 PM	40.45	36.49	38.47	6	7	6	6	820.115	742.500	-77.620	870.000	961.400	91.400
15	2	0	28	06.gru.23	4:00:00 PM	40.68	37.97	39.33	5	8	7	6	672.792	696.542	23.750	916.750	841.880	-74.870
15	3	0	28	08.gru.23	12:30:00 PM	40.57	38.84	39.71	7	6	7	8	682.231	682.375	0.140	664.920	669.292	4.372
16	1	0	46	04.gru.23	5:20:00 PM	33.96	34.71	34.34	6	7	5	7	876.913	896.640	19.730	954.200	1044.300	90.100
16	2	0	46	06.gru.23	5:15:00 PM	33.80	38.31	36.06	5	4	7	9	744.043	723.385	-20.660	728.040	871.591	143.551
16	3	0	46	08.gru.23	1:15:00 PM	28.91	37.45	33.18	6	6	7	6	761.600	625.375	-136.230	766.833	875.115	108.282
17	1	0	39	04.gru.23	6:30:00 PM	39.58	40.00	39.79	6	2	5	5	1040.286	984.917	-55.370	1100.880	985.333	-115.547
17	2	0	39	06.gru.23	5:15:00 PM	39.37	40.63	40.00	6	5	5	4	880.360	788.200	-92.160	1006.375	977.565	-28.810
17	3	0	39	08.gru.23	1:15:00 PM	44.02	41.72	42.87	7	4	6	8	810.480	770.200	-40.280	897.913	949.778	51.865
18	1	1	36	13.sty.24	2:40:00 PM	47.43	44.65	46.04	6	5	5	3	1036.120	1019.167	-16.950	946.571	908.158	-38.414
18	2	1	36	16.sty.24	4:40:00 PM	45.17	47.65	46.41	3	4	7	6	841.280	786.920	-54.360	806.259	763.087	-43.172
18	3	1	36	24.sty.24	6:20:00 PM	46.35	46.30	46.32	7	5	5	6	836.280	730.760	-105.520	807.455	820.077	12.622
19	1	1	22	13.sty.24	2:40:00 PM	43.30	40.53	41.92	4	6	5	6	677.923	653.174	-24.750	948.583	964.000	15.417
19	2	1	22	18.lut.24	11:30:00 AM	42.64	38.75	40.70	5	6	6	5	571.080	600.280	29.200	756.481	804.773	48.291
19	3	1	22	16.mar.24	4:30:00 PM	42.82	39.56	41.19	7	6	6	5	564.160	584.500	20.340	727.346	713.857	-13.489
20	1	1	21	13.sty.24	4:20:00 PM	34.23	36.63	35.43	6	7	7	5	828.240	889.560	61.320	788.529	864.760	76.231
20	2	1	21	31.sty.24	2:30:00 PM	36.01	40.96	38.49	7	6	6	6	805.478	652.920	-152.560	711.043	774.500	63.457
20	3	1	21	16.lut.24	1:30:00 PM	34.35	39.76	37.06	7	6	7	5	726.667	654.615	-72.050	665.720	713.520	47.800
22	1	1	33	16.sty.24	2:40:00 PM	40.33	37.84	39.09	5	6	7	6	983.200	801.261	-181.940	804.318	859.640	55.322
22	2	1	33	24.sty.24	5:00:00 PM	40.14	39.13	39.60	6	6	7	6	823.038	714.708	-108.330	700.080	784.773	84.693
22	3	1	33	31.sty.24	3:45:00 PM	37.03	37.60	37.32	6	7	5	6	941.957	787.348	-154.610	720.920	869.458	148.538
23	1	1	35	16.sty.24	2:40:00 PM	46.92	39.21	43.06	5	6	6	6	808.440	863.130	54.690	904.471	889.824	-14.647
23	2	1	35	24.sty.24	5:00:00 PM	44.93	38.62	41.78	7	6	6	3	577.125	701.120	124.000	673.231	710.542	37.311
23	3	1	35	31.sty.24	3:45:00 PM	39.13	37.81	38.47	7	6	6	4	610.520	720.960	110.440	725.192	734.333	9.141
24	1	1	22	24.sty.24	6:20:00 PM	36.85	40.01	38.43	5	6	9	9	477.720	449.480	-28.240	501.000	522.958	21.958
24	2	1	22	31.sty.24	2:30:00 PM	37.95	40.35	39.15	7	5	8	9	584.792	477.680	-107.110	517.500	603.615	86.115
24	3	1	22	03.mar.24	1:30:00 PM	38.66	41.18	39.92	8	6	9	9	449.200	407.083	-42.120	439.696	426.480	-13.216
25	1	1	23	29.sty.24	6:40:00 PM	30.27	40.95	35.61	5	7	7	7	687.333	720.440	33.110	779.095	759.500	-19.595
25	2	1	23	18.lut.24	12:30:00 PM	33.76	37.24	35.50	8	5	7	6	700.261	716.385	16.120	755.200	677.125	-78.075
25	3	1	23	05.mar.24	2:00:00 PM	32.07	40.10	36.09	7	#ZERO!	6	6	542.333	572.292	29.960	659.957	689.000	29.043
26	1	0	36	06.lut.24	6:40:00 PM	37.26	37.49	37.38	5	6	7	7	663.480	676.480	13.000	756.120	788.800	32.680
26	2	0	36	10.lut.24	4:40:00 PM	48.00	40.70	44.35	7	4	8	8	653.375	645.040	-8.340	716.200	733.640	17.440
26	3	0	36	07.mar.24	6:30:00 PM	44.45	40.49	42.47	5	5	7	9	759.609	717.360	-42.250	588.481	716.348	127.866
27	1	0	23	06.lut.24	6:40:00 PM	36.96	36.81	36.84	7	6	5	4	847.708	859.192	11.480	917.143	905.333	-11.810
27	2	0	23	10.lut.24	4:40:00 PM	47.50	40.97	44.23	7	6	6	7	580.417	646.125	65.710	725.808	641.304	-84.503
27	3	0	23	07.mar.24	6:30:00 PM	45.67	39.67	42.67	8	6	8	9	702.042	699.261	-2.780	555.864	660.231	104.367
28	1	0	23	16.lut.24	1:30:00 PM	37.72	30.29	34.01	#ZERO!	#ZERO!	#ZERO!	#ZERO!	#ZERO!	#ZERO!	#ZERO!	#ZERO!	#ZERO!	#ZERO!
28	2	0	23	05.mar.24	2:00:00 PM	35.07	28.31	31.69	8	4	5	5	718.360	616.375	-101.990	623.455	678.296	54.842
28	3	0	23	07.mar.24	8:30:00 PM	32.72	24.38	28.55	5	8	7	6	711.280	670.125	-41.150	699.826	805.520	105.694
29	1	1	34	11.lut.24	1:00:00 PM	37.28	39.86	38.57	5	5	5	6	634.875	545.043	-89.830	733.238	795.148	61.910
29	2	1	34	05.kwi.24	6:00:00 PM	39.51	36.64	38.08	6	6	6	4	800.800	690.083	-110.720	966.593	925.348	-41.245
29	3	1	34	06.kwi.24	11:00:00 AM	38.00	37.84	37.92	5	6	6	6	827.130	774.360	-52.770	896.111	1069.955	173.843
30	1	0	31	10.lut.24	3:40:00 PM	34.09	34.47	35.78	5	5	6	5	515.000	458.500	-56.500	676.636	658.200	-18.436
30	2	0	31	11.lut.24	11:40:00 AM	33.83	35.36	34.60	6	4	7	4	449.600	393.000	-56.600	531.826	582.115	50.289
30	3	0	31	01.mar.24	6:00:00 PM	34.00	36.81	35.41	8	5	7	5	421.500	396.208	-25.290	458.000	648.704	190.704
31	1	0	42	10.lut.24	3:40:00 PM	38.06	33.89	35.98	7	5	6	4	1313.947	1072.238	-241.710	816.000	828.900	12.900
31	2	0	42	28.mar.24	6:30:00 PM	35.23	34.86	35.05	#ZERO!	#ZERO!	#ZERO!	#ZERO!	#ZERO!	#ZERO!	#ZERO!	#ZERO!	#ZERO!	#ZERO!
31	3	0	42	06.kwi.24	10:00:00 AM	40.18	37.48	38.83	7	6	6	7	761.542	611.920	-149.620	743.304	766.423	23.119
32	1	0	35	11.lut.24	11:30:00 AM	43.47	37.49	40.48	7	5	6	4	994.920	1123.381	128.460	840.524	891.333	50.810
32	2	0	35	03.mar.24	12:00:00 PM	47.17	46.03	46.60	6	6	5	4	869.958	837.760	-32.200	685.577	720.826	35.249
32	3	0	35	11.mar.24	6:30:00 PM	40.04	40.99	40.52	6	7	7	7	750.720	730.960	-19.760	687.500	666.273	-21.227
33	1	1	34	01.mar.24	7:30:00 PM	40.52	48.81	44.66	7	4	6	6	937.043	874.880	-62.160	905.462	827.000	-78.462
33	2	1	34	28.mar.24	3:30:00 PM	44.00	48.21	46.10	5	5	7	8	814.800	675.708	-139.090	763.045	702.200	-60.845
33	3	1	34	05.kwi.24	4:00:00 PM	40.57	47.55	44.06	7	4	8	9	610.560	574.920	-35.640	675.458	699.083	23.625
34	1	0	34	01.mar.24	7:30:00 PM	34.93	40.30	37.62	7	5	6	6	732.280	851.240	118.960	1045.130	880.706	-164.425
34	2	0	34	28.mar.24	3:30:00 PM	39.18	38.33	38.76	5	5	6	4	705.240	671.640	-33.600	819.958	697.667	-122.292
34	3	0	34	05.kwi.24	4:00:00 PM	39.06	46.61	42.83	5	5	7	6	735.708	670.880	-64.830	652.393	713.682	61.289
35	1	0	30	01.mar.24	6:00:00 PM	36.55	37.12	36.84	6	7	4	4	840.360	801.458	-38.900	848.474	951.813	103.339
35	2	0	30	03.mar.24	1:30:00 PM	36.49	33.12	34.81	6	6	6	4	683.080	555.320	-127.760	816.143	800.960	-15.183
35	3	0	30	07.mar.24	7:30:00 PM	37.70	32.74	35.22	5	5	4	4	644.600	528.520	-116.080	727.360	759.950	32.590
36	1	0	42	07.mar.24	7:30:00 PM	36.36	37.65	37.01	8	5	5	4	894.760	732.280	-162.480	832.952	813.458	-19.494
36	2	0	42	09.mar.24	1:30:00 PM	36.77	41.13	38.95	7	8	5	3	688.542	703.192	14.650	736.870	822.800	85.930
36	3	0	42	11.mar.24	5:30:00 PM	36.21	41.05	38.63	6	4	5	5	725.708	670.731	-54.980	685.240	657.792	-27.448
37	1	0	31	07.mar.24	8:30:00 PM	45.19	32.09	38.64	4	4	4	5	1024.522	851.500	-173.020	918.750	1021.722	102.972
37	2	0	31	09.mar.24	12:30:00 PM	43.27	34.07	38.67	6	6	4	7	780.917	613.360	-167.560	699.565	719.333	19.768
37	3	0	31	11.mar.24	6:30:00 PM	39.49	35.44	37.47	7	4	7	7	803.250	684.833	-118.420	646.778	687.130	40.353
39	1	0	36	11.mar.24	5:30:00 PM	34.41	38.99	36.70	5	4	6	6	1072.870	884.440	-188.430	702.063	835.533	133.471
39	2	0	36	28.mar.24	6:30:00 PM	37.57	35.80	36.69	4	5	8	3	895.333	761.391	-133.940	791.762	764.179	-27.583
39	3	0	36	05.kwi.24	6:00:00 PM	40.46	39.63	40.05	6	2	7	6	693.208	621.360	-71.850	828.478	782.680	-45.798
40	1	0	44	16.mar.24	5:30:00 PM	36.31	36.33	36.32	8	6	7	#ZERO!	931.222	756.222	-175.000	835.789	745.429	-90.361
40	2	0	44	05.kwi.24	5:00:00 PM	42.80	31.39	37.10	8	5	7	6	962.130	915.050	-47.080	711.864	643.882	-67.981
40	3	0	44	07.kwi.24	2:03:00 PM	35.99	35.17	35.58	6	6	6	6	978.632	952.105	-26.530	668.536	708.400	39.864
41	1	0	41	16.mar.24	5:30:00 PM	42.52	46.63	44.57	5	5	4	3	1026.880	883.300	-143.580	887.300	1048.556	161.256
41	2	0	41	28.mar.24	4:30:00 PM	37.16	42.51	47.88	6	5	6	3	883.520	855.087	-28.430	883.174	805.640	-77.534
41	3	0	41	05.kwi.24	5:00:00 PM	41.45	49.16	45.30	5	5	6	6	946.440	883.333	-63.110	818.259	740.591	-77.668
42	1	0	43	16.mar.24	6:30:00 PM	31.75	34.55	33.15	7	7	6	8	806.080	897.240	91.160	862.720	807.714	-55.006
42	2	0	43	28.mar.24	5:30:00 PM	33.40	35.23	34.32	6	6	8	8	765.846	756.522	-9.320	773.083	775.962	2.878
42	3	0	43	07.kwi.24	3:03:00 PM	32.71	37.87	35.29	8	6	9	9	728.840	649.760	-79.080	660.115	714.208	54.093
43	1	1	45	16.mar.24	6:30:00 PM	46.99	35.46	41.23	6	2	7	5	999.680	991.640	-8.040	898.304	961.750	63.446
43	2	1	45	28.mar.24	5:30:00 PM	33.99	31.98	32.99	6	3	5	6	842.000	791.680	-50.320	856.905	955.815	98.910
43	3	1	45	07.kwi.24	3:03:00 PM	34.55	34.88	34.72	7	4	7	5	814.042	744.560	-69.480	850.250	881.500	31.250
44	1	0	19	05.kwi.24	9:00:00 PM	39.79	36.39	38.09	7	6	6	6	893.885	859.750	-34.130	798.769	753.050	-45.719
44	2	0	19	06.kwi.24	10:00:00 AM	39.63	31.29	35.46	9	6	7	6	560.583	550.385	-10.200	652.269	657.591	5.322
44	3	0	19	07.kwi.24	2:03:00 PM	42.57	33.44	38.01	8	7	8	7	506.680	481.417	-25.260	526.000	579.560	53.560
