# Supplementary material for: Assessing the Relationship Between the Flicker Test and Cognitive Performance
Source: Biology (Basel). 2025 Oct 22;14(11):1469. doi: 10.3390/biology14111469 (PMC12650153; doi:10.3390/biology14111469)
Supplement: Supplementary file 1 [file biology-14-01469-s001.zip › biology-3935729-supplementary/supplementary materials/Syntax_24March2025.txt]

* Encoding: UTF-8.
/* Use file "long.data-rep-prestage".
/* Normality distribution.

EXAMINE VARIABLES=fusion flicker average maxCORSIwprost maxCORSIwspak maxPowtCyfrWprost
    maxPowtCyfrWspak simonRTMeanINCONG simonRTmeanCONG SimonEffectMEAN flankerMeanCong
    flankerMeanIncong FlankerEffectMEAN
  /ID=ID
  /PLOT BOXPLOT STEMLEAF HISTOGRAM NPPLOT
  /COMPARE GROUPS
  /STATISTICS DESCRIPTIVES EXTREME
  /CINTERVAL 95
  /MISSING LISTWISE
  /NOTOTAL.

/* Correlations.
SORT CASES BY sex.
SPLIT FILE LAYERED BY sex.
NONPAR CORR
  /VARIABLES=fusion flicker average age maxCORSIwprost maxCORSIwspak maxPowtCyfrWprost
    maxPowtCyfrWspak simonRTMeanINCONG simonRTmeanCONG SimonEffectMEAN flankerMeanCong
    flankerMeanIncong FlankerEffectMEAN
  /PRINT=SPEARMAN TWOTAIL NOSIG LOWER
  /MISSING=PAIRWISE.

SPLIT FILE OFF.
NONPAR CORR
  /VARIABLES=fusion flicker average age maxCORSIwprost maxCORSIwspak maxPowtCyfrWprost
    maxPowtCyfrWspak simonRTMeanINCONG simonRTmeanCONG SimonEffectMEAN flankerMeanCong
    flankerMeanIncong FlankerEffectMEAN
  /PRINT=SPEARMAN TWOTAIL NOSIG LOWER
  /MISSING=PAIRWISE.

/* Comparison of age between men and women (Mann-Whitney U test).
SORT CASES  BY study_nr.
SPLIT FILE LAYERED BY study_nr.
NPAR TESTS
  /M-W= age BY sex(0 1)
  /MISSING ANALYSIS.

/* Descriptive statistics for age in men and women.
SORT CASES  BY study_nr sex. 
SPLIT FILE LAYERED BY study_nr sex. 
FREQUENCIES VARIABLES=age 
  /FORMAT=NOTABLE 
  /STATISTICS=STDDEV MEAN MEDIAN 
  /ORDER=ANALYSIS.

/* Comparison of individual test scores between men and women.
SPLIT FILE OFF.
NPAR TESTS
  /M-W= fusion flicker average maxCORSIwprost maxCORSIwspak maxPowtCyfrWprost maxPowtCyfrWspak
    simonRTMeanINCONG simonRTmeanCONG SimonEffectMEAN flankerMeanCong flankerMeanIncong
    FlankerEffectMEAN BY sex(0 1)
  /MISSING ANALYSIS.

SORT CASES  BY sex.
SPLIT FILE LAYERED BY sex.
FREQUENCIES VARIABLES=age fusion flicker average maxCORSIwprost maxCORSIwspak maxPowtCyfrWprost
    maxPowtCyfrWspak simonRTMeanINCONG simonRTmeanCONG SimonEffectMEAN flankerMeanCong
    flankerMeanIncong FlankerEffectMEAN
  /FORMAT=NOTABLE
  /STATISTICS=STDDEV MEAN MEDIAN
  /ORDER=ANALYSIS.

/* Additional analysis, made to compare results of men and women in study #1, #2, #3.
SORT CASES  BY study_nr.
SPLIT FILE LAYERED BY study_nr.
NPAR TESTS
  /M-W= fusion flicker average maxCORSIwprost maxCORSIwspak maxPowtCyfrWprost maxPowtCyfrWspak
    simonRTMeanINCONG simonRTmeanCONG SimonEffectMEAN flankerMeanCong flankerMeanIncong
    FlankerEffectMEAN BY sex(0 1)
  /STATISTICS=DESCRIPTIVES
  /MISSING ANALYSIS.

/* Create a wide file to use instead of long. Use it to conduct the analyses described below.
/* Use file "wide.data-rep-prestage".
SPLIT FILE OFF. 
SORT CASES BY ID study_nr. 
CASESTOVARS 
  /ID=ID 
  /INDEX=study_nr 
  /GROUPBY=VARIABLE.

/* Measurement Stability, Flicker Test.
SPLIT FILE OFF. 
NPAR TESTS /* Flicker Test
  /FRIEDMAN=fusion.1 fusion.2 fusion.3
  /FRIEDMAN=flicker.1 flicker.2 flicker.3
  /FRIEDMAN=average.1 average.2 average.3
  /MISSING LISTWISE.
SPLIT FILE OFF. 
NPAR TESTS /* All participants, Flicker Test
  /WILCOXON=fusion.1 fusion.1 fusion.2 WITH fusion.2 fusion.3 fusion.3 (PAIRED)
  /WILCOXON=flicker.1 flicker.1 flicker.2 WITH flicker.2 flicker.3 flicker.3 (PAIRED)
  /WILCOXON=average.1 average.1 average.2 WITH average.2 average.3 average.3 (PAIRED)
  /STATISTICS DESCRIPTIVES
  /MISSING ANALYSIS.

SORT CASES  BY sex. 
SPLIT FILE LAYERED BY sex.
NPAR TESTS /* Men and women, Flicker Test
  /WILCOXON=fusion.1 fusion.1 fusion.2 WITH fusion.2 fusion.3 fusion.3 (PAIRED)
  /WILCOXON=flicker.1 flicker.1 flicker.2 WITH flicker.2 flicker.3 flicker.3 (PAIRED)
  /WILCOXON=average.1 average.1 average.2 WITH average.2 average.3 average.3 (PAIRED)
  /STATISTICS DESCRIPTIVES
  /MISSING ANALYSIS.

/* Measurement Stability, Neuropsychological Assessment.
/*RTs.
SPLIT FILE OFF. 
NPAR TESTS /* Neuropsychological Assessment, RTs
  /FRIEDMAN=simonRTMeanINCONG.1 simonRTMeanINCONG.2 simonRTMeanINCONG.3
  /FRIEDMAN=simonRTmeanCONG.1 simonRTmeanCONG.2 simonRTmeanCONG.3
  /FRIEDMAN=flankerMeanIncong.1 flankerMeanIncong.2 flankerMeanIncong.3
  /FRIEDMAN=flankerMeanCong.1 flankerMeanCong.2 flankerMeanCong.3
  /FRIEDMAN= FlankerEffectMEAN.1 FlankerEffectMEAN.2 FlankerEffectMEAN.3
  /FRIEDMAN=SimonEffectMEAN.1 SimonEffectMEAN.2 SimonEffectMEAN.3
  /MISSING LISTWISE.

SPLIT FILE OFF. 
NPAR TESTS /* All participants, Neuropsychological Assessment, RTs
  /WILCOXON=simonRTMeanINCONG.1 simonRTMeanINCONG.1 simonRTMeanINCONG.2 WITH simonRTMeanINCONG.2 simonRTMeanINCONG.3 simonRTMeanINCONG.3 (PAIRED)
  /WILCOXON=simonRTmeanCONG.1 simonRTmeanCONG.1 simonRTmeanCONG.2 WITH simonRTmeanCONG.2 simonRTmeanCONG.3 simonRTmeanCONG.3 (PAIRED)
  /WILCOXON=flankerMeanIncong.1 flankerMeanIncong.1 flankerMeanIncong.2 WITH flankerMeanIncong.2 flankerMeanIncong.3 flankerMeanIncong.3 (PAIRED)
  /WILCOXON=flankerMeanCong.1 flankerMeanCong.1 flankerMeanCong.2 WITH flankerMeanCong.2 flankerMeanCong.3 flankerMeanCong.3 (PAIRED)
  /STATISTICS DESCRIPTIVES
  /MISSING ANALYSIS.

SORT CASES  BY sex. 
SPLIT FILE LAYERED BY sex.
NPAR TESTS /* Men and women, Neuropsychological Assessment, RTs
  /WILCOXON=simonRTMeanINCONG.1 simonRTMeanINCONG.1 simonRTMeanINCONG.2 WITH simonRTMeanINCONG.2 simonRTMeanINCONG.3 simonRTMeanINCONG.3 (PAIRED)
  /WILCOXON=simonRTmeanCONG.1 simonRTmeanCONG.1 simonRTmeanCONG.2 WITH simonRTmeanCONG.2 simonRTmeanCONG.3 simonRTmeanCONG.3 (PAIRED)
  /WILCOXON=flankerMeanIncong.1 flankerMeanIncong.1 flankerMeanIncong.2 WITH flankerMeanIncong.2 flankerMeanIncong.3 flankerMeanIncong.3 (PAIRED)
  /WILCOXON=flankerMeanCong.1 flankerMeanCong.1 flankerMeanCong.2 WITH flankerMeanCong.2 flankerMeanCong.3 flankerMeanCong.3 (PAIRED)
  /STATISTICS DESCRIPTIVES
  /MISSING ANALYSIS.

SPLIT FILE OFF. 
NPAR TESTS /* All participants, Compare RTs in incongruent and congruent
  /WILCOXON=simonRTMeanINCONG.1 simonRTMeanINCONG.2 simonRTMeanINCONG.3 WITH simonRTMeanCONG.1 simonRTMeanCONG.2 simonRTMeanCONG.3 (PAIRED)
  /WILCOXON=flankerMeanIncong.1 flankerMeanIncong.2 flankerMeanIncong.3 WITH flankerMeanCong.1 flankerMeanCong.2 flankerMeanCong.3 (PAIRED)
  /STATISTICS DESCRIPTIVES
  /MISSING ANALYSIS.

/* Spans.
SPLIT FILE OFF. 
NPAR TESTS /* All participants, Neuropsychological Assessment, Spans
  /FRIEDMAN=maxCORSIwprost.1 maxCORSIwprost.2 maxCORSIwprost.3
  /FRIEDMAN=maxCORSIwspak.1 maxCORSIwspak.2 maxCORSIwspak.3
  /FRIEDMAN=maxPowtCyfrWprost.1 maxPowtCyfrWprost.2 maxPowtCyfrWprost.3
  /FRIEDMAN=maxPowtCyfrWspak.1 maxPowtCyfrWspak.2 maxPowtCyfrWspak.3
  /STATISTICS DESCRIPTIVES
  /MISSING LISTWISE.
NPAR TESTS /* All participants, Neuropsychological Assessment, Spans
  /WILCOXON=maxCORSIwprost.1 maxCORSIwprost.1 maxCORSIwprost.2 maxCORSIwspak.1 maxCORSIwspak.1
    maxCORSIwspak.2 maxPowtCyfrWprost.1 maxPowtCyfrWprost.1 maxPowtCyfrWprost.2 maxPowtCyfrWspak.1
    maxPowtCyfrWspak.1 maxPowtCyfrWspak.2 WITH maxCORSIwprost.2 maxCORSIwprost.3 maxCORSIwprost.3
    maxCORSIwspak.2 maxCORSIwspak.3 maxCORSIwspak.3 maxPowtCyfrWprost.2 maxPowtCyfrWprost.3
    maxPowtCyfrWprost.3 maxPowtCyfrWspak.2 maxPowtCyfrWspak.3 maxPowtCyfrWspak.3 (PAIRED)
  /STATISTICS DESCRIPTIVES
  /MISSING ANALYSIS.
