# Supplementary material for: Assessing the Relationship Between the Flicker Test and Cognitive Performance
Source: Biology (Basel). 2025 Oct 22;14(11):1469. doi: 10.3390/biology14111469 (PMC12650153; doi:10.3390/biology14111469)
Supplement: Supplementary file 1 [file biology-14-01469-s001.zip › biology-3935729-supplementary/supplementary materials/wide.data.csv]

ID	filter_$.complete3PREtrials	sex	age	date.1	date.2	date.3	time.1	time.2	time.3	fusion.1	fusion.2	fusion.3	flicker.1	flicker.2	flicker.3	average.1	average.2	average.3	maxCORSIforward.1	maxCORSIforward.2	maxCORSIforward.3	maxCORSIbackward.1	maxCORSIbackward.2	maxCORSIbackward.3	maxDSforward.1	maxDSforward.2	maxDSforward.3	maxDSbackward.1	maxDSbackward.2	maxDSbackward.3	simonRTMeanINCONG.1	simonRTMeanINCONG.2	simonRTMeanINCONG.3	simonRTmeanCONG.1	simonRTmeanCONG.2	simonRTmeanCONG.3	SimonEffectMEAN.1	SimonEffectMEAN.2	SimonEffectMEAN.3	flankerMeanCong.1	flankerMeanCong.2	flankerMeanCong.3	flankerMeanIncong.1	flankerMeanIncong.2	flankerMeanIncong.3	FlankerEffectMEAN.1	FlankerEffectMEAN.2	FlankerEffectMEAN.3
13	1	0	46	04.gru.23	06.gru.23	08.gru.23	4:30:00 PM	6:30:00 PM	2:00:00 PM	37.89	37.55	37.23	36.35	38.01	40.14	37.12	37.78	38.69	5	5	5	3	3	6	5	6	5	5	5	5	1216.000	1196.261	986.360	1085.600	914.846	972.720	-130.400	-281.410	-13.640	1261.300	1012.542	1139.391	1312.643	1114.565	1109.000	51.343	102.024	-30.391
15	1	0	28	04.gru.23	06.gru.23	08.gru.23	5:20:00 PM	4:00:00 PM	12:30:00 PM	40.45	40.68	40.57	36.49	37.97	38.84	38.47	39.33	39.71	6	5	7	7	8	6	6	7	7	6	6	8	820.115	672.792	682.231	742.500	696.542	682.375	-77.620	23.750	0.140	870.000	916.750	664.920	961.400	841.880	669.292	91.400	-74.870	4.372
16	1	0	46	04.gru.23	06.gru.23	08.gru.23	5:20:00 PM	5:15:00 PM	1:15:00 PM	33.96	33.80	28.91	34.71	38.31	37.45	34.34	36.06	33.18	6	5	6	7	4	6	5	7	7	7	9	6	876.913	744.043	761.600	896.640	723.385	625.375	19.730	-20.660	-136.230	954.200	728.040	766.833	1044.300	871.591	875.115	90.100	143.551	108.282
17	1	0	39	04.gru.23	06.gru.23	08.gru.23	6:30:00 PM	5:15:00 PM	1:15:00 PM	39.58	39.37	44.02	40.00	40.63	41.72	39.79	40.00	42.87	6	6	7	2	5	4	5	5	6	5	4	8	1040.286	880.360	810.480	984.917	788.200	770.200	-55.370	-92.160	-40.280	1100.880	1006.375	897.913	985.333	977.565	949.778	-115.547	-28.810	51.865
26	1	0	36	06.lut.24	10.lut.24	07.mar.24	6:40:00 PM	4:40:00 PM	6:30:00 PM	37.26	48.00	44.45	37.49	40.70	40.49	37.38	44.35	42.47	5	7	5	6	4	5	7	8	7	7	8	9	663.480	653.375	759.609	676.480	645.040	717.360	13.000	-8.340	-42.250	756.120	716.200	588.481	788.800	733.640	716.348	32.680	17.440	127.866
27	1	0	23	06.lut.24	10.lut.24	07.mar.24	6:40:00 PM	4:40:00 PM	6:30:00 PM	36.96	47.50	45.67	36.81	40.97	39.67	36.84	44.23	42.67	7	7	8	6	6	6	5	6	8	4	7	9	847.708	580.417	702.042	859.192	646.125	699.261	11.480	65.710	-2.780	917.143	725.808	555.864	905.333	641.304	660.231	-11.810	-84.503	104.367
28	1	0	23	16.lut.24	05.mar.24	07.mar.24	1:30:00 PM	2:00:00 PM	8:30:00 PM	37.72	35.07	32.72	30.29	28.31	24.38	34.01	31.69	28.55	#ZERO!	8	5	#ZERO!	4	8	#ZERO!	5	7	#ZERO!	5	6	#ZERO!	718.360	711.280	#ZERO!	616.375	670.125	#ZERO!	-101.990	-41.150	#ZERO!	623.455	699.826	#ZERO!	678.296	805.520	#ZERO!	54.842	105.694
30	1	0	31	10.lut.24	11.lut.24	01.mar.24	3:40:00 PM	11:40:00 AM	6:00:00 PM	34.09	33.83	34.00	34.47	35.36	36.81	35.78	34.60	35.41	5	6	8	5	4	5	6	7	7	5	4	5	515.000	449.600	421.500	458.500	393.000	396.208	-56.500	-56.600	-25.290	676.636	531.826	458.000	658.200	582.115	648.704	-18.436	50.289	190.704
31	1	0	42	10.lut.24	28.mar.24	06.kwi.24	3:40:00 PM	6:30:00 PM	10:00:00 AM	38.06	35.23	40.18	33.89	34.86	37.48	35.98	35.05	38.83	7	#ZERO!	7	5	#ZERO!	6	6	#ZERO!	6	4	#ZERO!	7	1313.947	#ZERO!	761.542	1072.238	#ZERO!	611.920	-241.710	#ZERO!	-149.620	816.000	#ZERO!	743.304	828.900	#ZERO!	766.423	12.900	#ZERO!	23.119
32	1	0	35	11.lut.24	03.mar.24	11.mar.24	11:30:00 AM	12:00:00 PM	6:30:00 PM	43.47	47.17	40.04	37.49	46.03	40.99	40.48	46.60	40.52	7	6	6	5	6	7	6	5	7	4	4	7	994.920	869.958	750.720	1123.381	837.760	730.960	128.460	-32.200	-19.760	840.524	685.577	687.500	891.333	720.826	666.273	50.810	35.249	-21.227
34	1	0	34	01.mar.24	28.mar.24	05.kwi.24	7:30:00 PM	3:30:00 PM	4:00:00 PM	34.93	39.18	39.06	40.30	38.33	46.61	37.62	38.76	42.83	7	5	5	5	5	5	6	6	7	6	4	6	732.280	705.240	735.708	851.240	671.640	670.880	118.960	-33.600	-64.830	1045.130	819.958	652.393	880.706	697.667	713.682	-164.425	-122.292	61.289
35	1	0	30	01.mar.24	03.mar.24	07.mar.24	6:00:00 PM	1:30:00 PM	7:30:00 PM	36.55	36.49	37.70	37.12	33.12	32.74	36.84	34.81	35.22	6	6	5	7	6	5	4	6	4	4	4	4	840.360	683.080	644.600	801.458	555.320	528.520	-38.900	-127.760	-116.080	848.474	816.143	727.360	951.813	800.960	759.950	103.339	-15.183	32.590
36	1	0	42	07.mar.24	09.mar.24	11.mar.24	7:30:00 PM	1:30:00 PM	5:30:00 PM	36.36	36.77	36.21	37.65	41.13	41.05	37.01	38.95	38.63	8	7	6	5	8	4	5	5	5	4	3	5	894.760	688.542	725.708	732.280	703.192	670.731	-162.480	14.650	-54.980	832.952	736.870	685.240	813.458	822.800	657.792	-19.494	85.930	-27.448
37	1	0	31	07.mar.24	09.mar.24	11.mar.24	8:30:00 PM	12:30:00 PM	6:30:00 PM	45.19	43.27	39.49	32.09	34.07	35.44	38.64	38.67	37.47	4	6	7	4	6	4	4	4	7	5	7	7	1024.522	780.917	803.250	851.500	613.360	684.833	-173.020	-167.560	-118.420	918.750	699.565	646.778	1021.722	719.333	687.130	102.972	19.768	40.353
39	1	0	36	11.mar.24	28.mar.24	05.kwi.24	5:30:00 PM	6:30:00 PM	6:00:00 PM	34.41	37.57	40.46	38.99	35.80	39.63	36.70	36.69	40.05	5	4	6	4	5	2	6	8	7	6	3	6	1072.870	895.333	693.208	884.440	761.391	621.360	-188.430	-133.940	-71.850	702.063	791.762	828.478	835.533	764.179	782.680	133.471	-27.583	-45.798
40	1	0	44	16.mar.24	05.kwi.24	07.kwi.24	5:30:00 PM	5:00:00 PM	2:03:00 PM	36.31	42.80	35.99	36.33	31.39	35.17	36.32	37.10	35.58	8	8	6	6	5	6	7	7	6	#ZERO!	6	6	931.222	962.130	978.632	756.222	915.050	952.105	-175.000	-47.080	-26.530	835.789	711.864	668.536	745.429	643.882	708.400	-90.361	-67.981	39.864
41	1	0	41	16.mar.24	28.mar.24	05.kwi.24	5:30:00 PM	4:30:00 PM	5:00:00 PM	42.52	37.16	41.45	46.63	42.51	49.16	44.57	47.88	45.30	5	6	5	5	5	5	4	6	6	3	3	6	1026.880	883.520	946.440	883.300	855.087	883.333	-143.580	-28.430	-63.110	887.300	883.174	818.259	1048.556	805.640	740.591	161.256	-77.534	-77.668
42	1	0	43	16.mar.24	28.mar.24	07.kwi.24	6:30:00 PM	5:30:00 PM	3:03:00 PM	31.75	33.40	32.71	34.55	35.23	37.87	33.15	34.32	35.29	7	6	8	7	6	6	6	8	9	8	8	9	806.080	765.846	728.840	897.240	756.522	649.760	91.160	-9.320	-79.080	862.720	773.083	660.115	807.714	775.962	714.208	-55.006	2.878	54.093
44	1	0	19	05.kwi.24	06.kwi.24	07.kwi.24	9:00:00 PM	10:00:00 AM	2:03:00 PM	39.79	39.63	42.57	36.39	31.29	33.44	38.09	35.46	38.01	7	9	8	6	6	7	6	7	8	6	6	7	893.885	560.583	506.680	859.750	550.385	481.417	-34.130	-10.200	-25.260	798.769	652.269	526.000	753.050	657.591	579.560	-45.719	5.322	53.560
1	1	1	26	14.paź.23	16.lut.24	18.lut.24	3:45:00 PM	1:30:00 PM	11:30:00 AM	40.33	38.82	36.82	36.73	38.55	40.23	38.53	38.44	38.53	3	6	4	5	5	5	6	7	7	5	6	7	630.160	528.583	559.292	513.043	515.708	484.417	-117.120	-12.880	-74.870	688.565	644.870	576.250	736.500	650.519	615.920	47.935	5.649	39.670
2	1	1	33	14.paź.23	17.gru.23	29.sty.24	3:45:00 PM	10:20:00 AM	6:40:00 PM	37.86	33.91	35.63	36.52	40.12	40.32	37.19	37.02	37.98	7	7	7	5	4	4	7	7	6	6	5	6	1212.043	869.083	839.920	1197.190	888.720	820.250	-14.850	19.640	-19.670	1051.563	944.364	763.520	1185.941	920.741	845.833	134.379	-23.623	82.313
3	1	1	29	14.paź.23	17.gru.23	11.lut.24	5:45:00 PM	9:20:00 AM	1:00:00 PM	40.91	34.71	36.93	36.44	40.52	40.45	38.68	37.62	38.69	7	6	6	5	#ZERO!	7	5	5	7	6	6	6	803.560	600.760	597.800	592.560	543.160	600.160	-211.000	-57.600	2.360	707.214	686.920	626.357	698.429	675.304	652.571	-8.786	-11.616	26.214
4	1	1	21	14.paź.23	17.gru.23	01.mar.24	5:45:00 PM	9:20:00 AM	5:00:00 PM	39.52	32.20	37.57	37.89	37.68	41.02	38.71	34.94	39.30	6	6	6	4	5	6	6	6	6	5	6	6	928.440	811.480	778.400	921.000	768.720	729.042	-7.440	-42.760	-49.360	612.458	659.000	547.696	728.000	569.429	442.000	115.542	-89.571	-105.696
9	1	1	23	22.lis.23	16.sty.24	16.lut.24	4:45:00 PM	4:40:00 PM	12:30:00 PM	32.01	36.79	36.50	39.75	37.95	38.95	35.88	37.37	37.73	4	6	7	5	4	5	7	7	6	6	5	7	751.174	839.560	568.880	759.000	809.792	436.840	7.830	-29.770	-132.040	956.640	1166.000	675.423	1263.000	1146.042	826.435	306.360	-19.958	151.012
10	1	1	19	22.lis.23	03.mar.24	09.mar.24	4:45:00 PM	12:00:00 PM	12:30:00 PM	35.77	35.02	34.21	37.04	36.64	35.69	34.91	35.83	34.95	5	6	6	5	7	7	6	5	5	5	5	5	912.957	707.654	641.087	870.462	608.500	604.654	-42.490	-99.150	-36.430	788.042	658.192	619.542	825.826	711.792	651.577	37.784	53.599	32.035
14	1	1	41	04.gru.23	06.gru.23	08.gru.23	4:30:00 PM	4:00:00 PM	12:30:00 PM	40.80	41.11	41.21	39.64	38.84	39.30	40.22	39.98	40.56	6	6	7	7	5	9	8	9	9	7	8	8	786.833	592.360	591.080	723.080	640.800	563.640	-63.750	48.440	-27.440	824.579	603.870	618.393	805.813	691.208	588.550	-18.766	87.339	-29.843
18	1	1	36	13.sty.24	16.sty.24	24.sty.24	2:40:00 PM	4:40:00 PM	6:20:00 PM	47.43	45.17	46.35	44.65	47.65	46.30	46.04	46.41	46.32	6	3	7	5	4	5	5	7	5	3	6	6	1036.120	841.280	836.280	1019.167	786.920	730.760	-16.950	-54.360	-105.520	946.571	806.259	807.455	908.158	763.087	820.077	-38.414	-43.172	12.622
19	1	1	22	13.sty.24	18.lut.24	16.mar.24	2:40:00 PM	11:30:00 AM	4:30:00 PM	43.30	42.64	42.82	40.53	38.75	39.56	41.92	40.70	41.19	4	5	7	6	6	6	5	6	6	6	5	5	677.923	571.080	564.160	653.174	600.280	584.500	-24.750	29.200	20.340	948.583	756.481	727.346	964.000	804.773	713.857	15.417	48.291	-13.489
20	1	1	21	13.sty.24	31.sty.24	16.lut.24	4:20:00 PM	2:30:00 PM	1:30:00 PM	34.23	36.01	34.35	36.63	40.96	39.76	35.43	38.49	37.06	6	7	7	7	6	6	7	6	7	5	6	5	828.240	805.478	726.667	889.560	652.920	654.615	61.320	-152.560	-72.050	788.529	711.043	665.720	864.760	774.500	713.520	76.231	63.457	47.800
22	1	1	33	16.sty.24	24.sty.24	31.sty.24	2:40:00 PM	5:00:00 PM	3:45:00 PM	40.33	40.14	37.03	37.84	39.13	37.60	39.09	39.60	37.32	5	6	6	6	6	7	7	7	5	6	6	6	983.200	823.038	941.957	801.261	714.708	787.348	-181.940	-108.330	-154.610	804.318	700.080	720.920	859.640	784.773	869.458	55.322	84.693	148.538
23	1	1	35	16.sty.24	24.sty.24	31.sty.24	2:40:00 PM	5:00:00 PM	3:45:00 PM	46.92	44.93	39.13	39.21	38.62	37.81	43.06	41.78	38.47	5	7	7	6	6	6	6	6	6	6	3	4	808.440	577.125	610.520	863.130	701.120	720.960	54.690	124.000	110.440	904.471	673.231	725.192	889.824	710.542	734.333	-14.647	37.311	9.141
24	1	1	22	24.sty.24	31.sty.24	03.mar.24	6:20:00 PM	2:30:00 PM	1:30:00 PM	36.85	37.95	38.66	40.01	40.35	41.18	38.43	39.15	39.92	5	7	8	6	5	6	9	8	9	9	9	9	477.720	584.792	449.200	449.480	477.680	407.083	-28.240	-107.110	-42.120	501.000	517.500	439.696	522.958	603.615	426.480	21.958	86.115	-13.216
25	1	1	23	29.sty.24	18.lut.24	05.mar.24	6:40:00 PM	12:30:00 PM	2:00:00 PM	30.27	33.76	32.07	40.95	37.24	40.10	35.61	35.50	36.09	5	8	7	7	5	#ZERO!	7	7	6	7	6	6	687.333	700.261	542.333	720.440	716.385	572.292	33.110	16.120	29.960	779.095	755.200	659.957	759.500	677.125	689.000	-19.595	-78.075	29.043
29	1	1	34	11.lut.24	05.kwi.24	06.kwi.24	1:00:00 PM	6:00:00 PM	11:00:00 AM	37.28	39.51	38.00	39.86	36.64	37.84	38.57	38.08	37.92	5	6	5	5	6	6	5	6	6	6	4	6	634.875	800.800	827.130	545.043	690.083	774.360	-89.830	-110.720	-52.770	733.238	966.593	896.111	795.148	925.348	1069.955	61.910	-41.245	173.843
33	1	1	34	01.mar.24	28.mar.24	05.kwi.24	7:30:00 PM	3:30:00 PM	4:00:00 PM	40.52	44.00	40.57	48.81	48.21	47.55	44.66	46.10	44.06	7	5	7	4	5	4	6	7	8	6	8	9	937.043	814.800	610.560	874.880	675.708	574.920	-62.160	-139.090	-35.640	905.462	763.045	675.458	827.000	702.200	699.083	-78.462	-60.845	23.625
43	1	1	45	16.mar.24	28.mar.24	07.kwi.24	6:30:00 PM	5:30:00 PM	3:03:00 PM	46.99	33.99	34.55	35.46	31.98	34.88	41.23	32.99	34.72	6	6	7	2	3	4	7	5	7	5	6	5	999.680	842.000	814.042	991.640	791.680	744.560	-8.040	-50.320	-69.480	898.304	856.905	850.250	961.750	955.815	881.500	63.446	98.910	31.250
